# Supplementary material for: FastSpel: A Method for Fast Spectral Library Generation
Source: J Proteome Res. 2025 Aug 27;24(10):4952–64. doi: 10.1021/acs.jproteome.5c00279 (PMC12501936; doi:10.1021/acs.jproteome.5c00279)
Supplement: Supplementary file 1 [file pr5c00279_si_001.xlsx]

## Sheet: Table S1
	l	z	e	Num_steps	ratios	train_cosine	test_cosine	difference
0	7	2	20	11	111.43537414965986	0.9732460752031499	0.9723022255945319	0.00094385
1	8	2	20	12	131.8154761904762	0.965586	0.9643376138211659	0.00124801
2	8	3	20	6	3.0416666666666665	0.9647484651398819	0.9467145799449213	0.0180339
3	9	2	20	13	129.66137566137567	0.957875	0.9582991049295282	-0.000424432
4	9	3	20	8	25.608465608465607	0.9467082330008437	0.9420678751366078	0.00464036
5	10	2	20	13	116.56190476190476	0.9531680294109008	0.9529471417752304	0.000220888
6	10	3	20	10	47.7048	0.9348766957823559	0.933989	0.000887295
7	11	2	20	12	100.77922077922078	0.9476392433374305	0.9483280616584601	-0.000688818
8	11	3	20	9	55.467532467532465	0.9279979317369288	0.925551	0.00244655
9	12	2	20	10	79.91269841269842	0.9441015135021892	0.9396610546986405	0.00444046
10	12	3	20	9	55.3532	0.9259756030888289	0.9212837951617008	0.00469181
11	12	4	20	4	2.742063492063492	0.9347014947779659	0.8612267364271486	0.0734748
12	13	2	20	9	60.94871794871795	0.942464	0.9389446827094431	0.00351897
13	13	3	20	9	48.688644688644686	0.9206439866426988	0.9138820090609525	0.00676198
14	13	4	20	6	6.351648351648351	0.9018705959502267	0.8385325604029412	0.063338
15	14	2	20	8	49.7891	0.9369028493745826	0.9335138785709611	0.00338897
16	14	3	20	10	45.31972789115646	0.9171902362185845	0.9157462765031283	0.00144396
17	14	4	20	7	7.799319727891157	0.8899619687020792	0.8324275757723673	0.057534392929711964
18	15	2	20	8	36.56190476190476	0.9332338957588449	0.9307236398475354	0.00251026
19	15	3	20	10	36.73968253968254	0.9166901250679639	0.9134816849104721	0.00320844
20	15	4	20	8	7.9904761904761905	0.8852206463185954	0.8281512647999636	0.057069381518631834
21	16	2	20	7	27.80654761904762	0.9285546810901089	0.9250801118967924	0.00347457
22	16	3	20	11	29.238095238095237	0.9119181508146955	0.8982531549518689	0.013664995862826657
23	16	4	20	8	7.375	0.8755818540608756	0.8187896258757655	0.056792228185110094
24	17	2	20	7	22.750700280112046	0.9231671114045777	0.9179873720527593	0.00517974
25	17	3	20	10	26.18767507002801	0.9079306025864989	0.8939265678563433	0.014004034730155657
26	17	4	20	7	6.899159663865547	0.8791293659479763	0.8250214358840573	0.0541079
27	18	2	20	7	15.216931216931217	0.9236358333033914	0.9105839664872186	0.013051866816172764
28	18	3	20	10	20.719576719576718	0.9076818319025572	0.8957148572671627	0.011966974635394534
29	18	4	20	7	6.23016	0.8812086520082031	0.803632	0.0775766
30	19	2	20	7	10.819548872180452	0.9220129513000423	0.9057377077125602	0.016275243587482113
31	19	3	20	10	17.44110275689223	0.9049561975320699	0.8813273999127973	0.023628797619272612
32	19	4	20	7	6.110275689223058	0.8824660953425922	0.8162771720124935	0.0661889
33	20	2	20	6	7.288095238095238	0.9239730953146839	0.8942512497117028	0.0297218
34	20	3	20	9	13.288095238095238	0.9009777774246494	0.8834208443880882	0.0175569
35	20	4	20	6	4.4904761904761905	0.8884532396728415	0.7863403367954812	0.1021129028773603
36	21	2	20	6	3.9727891156462585	0.9313193364224661	0.870681	0.0606387
37	21	3	20	9	8.501133786848072	0.899934	0.8605837154968982	0.0393507
38	21	4	20	5	3.233560090702948	0.9033750362857096	0.7498455372383952	0.1535294990473144
39	22	2	20	5	2.1666666666666665	0.9494232870123513	0.8129167108496987	0.1365065761626526
40	22	3	20	8	5.876623376623376	0.9082414819755581	0.8535929133786259	0.054648568596932234
41	22	4	20	5	2.0562770562770565	0.9385391331972759	0.6464893124073452	0.2920498207899307
42	23	2	20	3	1.3436853002070392	0.974682	0.7590766676380368	0.21560491327979514
43	23	3	20	7	4.354037267080745	0.9122721513160393	0.8234799394179758	0.0887922
44	23	4	20	4	1.763975155279503	0.9466436576380701	0.6445523138781405	0.30209134375992963
45	24	3	20	6	4.246031746031746	0.9082745347719382	0.8281700350404866	0.0801045
46	24	4	20	5	1.9464285714285714	0.933857	0.6662824443443363	0.26757502087109075
47	25	3	20	6	3.2457142857142856	0.9162905982037484	0.8009484529604165	0.11534214524333186
48	25	4	20	3	1.44	0.9620698971601669	0.6020306268511025	0.36003927030906435
49	26	3	20	5	2.6153846153846154	0.9214117626068459	0.7520842120503247	0.16932755055652116
50	26	4	20	4	1.39011	0.9646867160052763	0.5976727260942012	0.36701398991107514
51	27	3	20	4	2.142857142857143	0.93726	0.7357645717954341	0.2014953527970179
52	27	4	20	3	1.2768959435626102	0.9718768039410768	0.4758313640971248	0.496045
53	28	3	20	4	1.7925170068027212	0.9466338364076543	0.6931147223818679	0.2535191140257864
54	28	4	20	3	1.151360544217687	0.9823849191019386	0.4960031127820426	0.48638180631989597
55	29	3	20	4	1.4006568144499179	0.9666780331654711	0.5955237001868365	0.37115433297863454
56	30	3	20	2	1.0714285714285714	0.988124	0.42941700022267065	0.5587072077822393
57	7	2	23	12	117.42857142857143	0.9707249224610559	0.9691259284857784	0.00159899
58	8	2	23	13	140.3095238095238	0.9647775634963405	0.9633562917325278	0.00142127
59	8	3	23	6	3.1488095238095237	0.9578400534962026	0.93824	0.019600292932874575
60	9	2	23	13	138.94179894179894	0.9587472216888265	0.9593191818764588	-0.00057196
61	9	3	23	8	26.296296296296298	0.935787	0.9312557531335945	0.00453173
62	10	2	23	14	125.63333333333334	0.9544153389467817	0.953708	0.000707015
63	10	3	23	10	49.05238095238095	0.9283349851052789	0.9229759766098934	0.00535901
64	11	2	23	14	108.9004329004329	0.9491905399471345	0.9490070483139608	0.000183492
65	11	3	23	9	57.18614718614719	0.9227091025569343	0.9209411269489411	0.00176798
66	12	2	23	13	87.96825396825396	0.9462442113949482	0.9430778698216136	0.00316634
67	12	3	23	10	57.21031746031746	0.9233408385228691	0.9204095280142586	0.00293131
68	12	4	23	4	2.880952380952381	0.9284314320216154	0.8328000794694194	0.0956314
69	13	2	23	11	67.8059	0.9455773861501664	0.9410286112243655	0.00454877
70	13	3	23	9	51.336996336996336	0.9188448773456968	0.9128029654103627	0.00604191
71	13	4	23	6	6.534798534798535	0.9028305306424463	0.8521997559451713	0.0506308
72	14	2	23	9	56.36734693877551	0.9405170568364919	0.9372484743924434	0.00326858
73	14	3	23	10	47.80612244897959	0.9156247220405431	0.9134274643441405	0.00219726
74	14	4	23	7	8.227891156462585	0.8868800414599236	0.831142	0.0557382
75	15	2	23	9	41.52063492063492	0.9360602570678718	0.93402	0.00203983
76	15	3	23	9	39.04761904761905	0.914466	0.9131582353456479	0.00130743
77	15	4	23	7	8.441269841269841	0.8801467095041777	0.8414442304458493	0.038702479058328465
78	16	2	23	9	31.895833333333332	0.9310593317997196	0.9299877024591017	0.00107163
79	16	3	23	9	31.086309523809526	0.9096715331087901	0.898787	0.010884848605733133
80	16	4	23	7	7.901785714285714	0.8698485871459469	0.8159065702524426	0.053942
81	17	2	23	8	25.92436974789916	0.9263010877860576	0.9214419547782895	0.00485913
82	17	3	23	9	27.372549019607842	0.9074611164531903	0.8950241533944723	0.012436963058717998
83	17	4	23	8	7.378151260504202	0.8707980188917396	0.824047	0.0467506
84	18	2	23	8	17.96825396825397	0.9247750775091177	0.9152522731611672	0.0095228
85	18	3	23	8	21.857142857142858	0.9067274680916353	0.8928352549193526	0.0138922
86	18	4	23	7	6.851851851851852	0.8722431471011161	0.8150425398992723	0.0572006
87	19	2	23	6	13.408521303258146	0.9202045022688363	0.902675	0.017529608904762295
88	19	3	23	9	18.674185463659146	0.9033642748061742	0.8832734387128642	0.0200908
89	19	4	23	7	6.8922305764411025	0.8728075975695717	0.8106690260436417	0.0621386
90	20	2	23	6	9.357142857142858	0.9205386668741187	0.9024033897881145	0.018135277086004153
91	20	3	23	8	14.43095238095238	0.8994058791349726	0.8853318095485129	0.014074069586459736
92	20	4	23	6	5.095238095238095	0.8825487149849749	0.786931	0.0956181
93	21	2	23	6	4.938775510204081	0.9247331326372272	0.8729491191497876	0.051784
94	21	3	23	7	8.988662131519275	0.8987059916049777	0.8590405578256781	0.0396654
95	21	4	23	6	3.4761904761904763	0.8950328625219353	0.7549362385467799	0.14009662397515532
96	22	2	23	5	2.655844155844156	0.9413105668843786	0.8168546838308146	0.12445588305356403
97	22	3	23	8	6.264069264069264	0.9089557489725484	0.8622899524001053	0.046665796572443075
98	22	4	23	4	2.3593073593073592	0.9269623002711557	0.6745137949289339	0.25244850534222174
99	23	2	23	3	1.650103519668737	0.9644976560624776	0.7875690440788149	0.17692861198366272
100	23	3	23	6	4.815734989648033	0.9085370368111368	0.820088	0.088449
101	23	4	23	4	2.0351966873706004	0.9308584232055773	0.7113390596755107	0.21951936353006662
102	24	2	23	2	1.0297619047619047	0.9915217730990835	0.5686539099571679	0.4228678631419156
103	24	3	23	6	4.492063492063492	0.907331	0.8398118465172115	0.0675187
104	24	4	23	4	2.117063492063492	0.925352	0.7000288617850312	0.22532266465890882
105	25	3	23	5	3.420952380952381	0.9163075253980485	0.8094981521176717	0.10680937328037676
106	25	4	23	4	1.5961904761904762	0.9542461590253508	0.6420268139647237	0.3122193450606271
107	26	3	23	4	2.7765567765567765	0.9185079927620999	0.7741323110019618	0.14437568176013815
108	26	4	23	4	1.5164835164835164	0.9589227598218595	0.6154164965633102	0.34350626325854927
109	27	3	23	4	2.27337	0.9343225311082028	0.7461131131005707	0.18820941800763213
110	27	4	23	3	1.3774250440917108	0.9664837283446928	0.5995858912394032	0.36689783710528956
111	28	3	23	4	1.9710884353741496	0.9421245286276525	0.740602	0.20152211730017755
112	28	4	23	3	1.2925170068027212	0.9710666470034571	0.5329621243615859	0.4381045226418713
113	29	3	23	3	1.5139573070607553	0.9602435439777051	0.6114939815788765	0.3487495623988286
114	30	3	23	3	1.1571428571428573	0.9817514400346183	0.5081235974754237	0.47362784255919466
115	7	2	25	14	119.95238095238095	0.9687527096109165	0.9680007139498666	0.000751996
116	8	2	25	11	142.17261904761904	0.9647620112106231	0.9629383711671377	0.00182364
117	8	3	25	5	3.1726190476190474	0.9538471179462235	0.9269864528285624	0.026860665117661053
118	9	2	25	14	142.4021164021164	0.9600709823245936	0.9600840507867585	-1.30685e-05
119	9	3	25	9	26.44973544973545	0.9292483332827561	0.924621	0.00462702
120	10	2	25	13	129.4142857142857	0.9560814851159993	0.95461	0.00147136
121	10	3	25	11	49.60476190476191	0.9239318974513658	0.9206113090673222	0.00332059
122	11	2	25	14	113.38528138528139	0.9503135009548269	0.9499877629784378	0.000325738
123	11	3	25	11	58.095238095238095	0.9193862957837378	0.9175550109105003	0.00183128
124	12	2	25	12	91.56746031746032	0.9474963361768214	0.9440919728234933	0.00340436
125	12	3	25	9	57.992063492063494	0.9202660172324241	0.9175101025569412	0.00275591
126	12	4	25	5	2.9444444444444446	0.9321287831095951	0.8536514011625213	0.0784774
127	13	2	25	10	70.6923	0.946923	0.9426332332317946	0.00429026
128	13	3	25	8	52.34432234432234	0.9168969013511317	0.911031	0.00586585
129	13	4	25	6	6.677655677655678	0.9082777161597178	0.8594439855685938	0.0488337
130	14	2	25	9	60.04081632653061	0.9418462684382298	0.9378358695627806	0.0040104
131	14	3	25	9	48.71768707482993	0.9150708920260988	0.9099842741013942	0.00508662
132	14	4	25	8	8.391156462585034	0.8923127805203479	0.835092	0.0572208
133	15	2	25	8	42.67619047619048	0.9378399091156561	0.9366577312099325	0.00118218
134	15	3	25	8	38.025396825396825	0.9131532306549255	0.911892	0.00126085
135	15	4	25	8	8.253968253968255	0.8831243649175848	0.846102	0.0370222
136	16	2	25	8	33.833333333333336	0.9337	0.9305939075932466	0.00310605
137	16	3	25	8	32.029761904761905	0.9083239045463193	0.8979339841796534	0.010389920366665861
138	16	4	25	6	8.18452	0.8706448748668153	0.8251143424570118	0.0455305
139	17	2	25	8	27.568627450980394	0.9286032014354255	0.9246960005298019	0.0039072
140	17	3	25	9	27.73389355742297	0.9068189852882931	0.8963239119456256	0.010495073342667527
141	17	4	25	6	7.434173669467787	0.8717582166622179	0.8205585068236849	0.0511997
142	18	2	25	8	18.886243386243386	0.9261022237183014	0.9171157670558987	0.00898646
143	18	3	25	7	22.341269841269842	0.9052392825739304	0.8923955057258993	0.012843776848031063
144	18	4	25	6	7.156084656084656	0.8718905867333229	0.8208679953523208	0.0510226
145	19	2	25	6	14.511278195488721	0.9223938535334644	0.9101599048416705	0.012233948691793839
146	19	3	25	8	19.338345864661655	0.9031328362595935	0.8878739784849046	0.015258857774688939
147	19	4	25	7	7.155388471177945	0.8703372432989449	0.8084287794855886	0.0619085
148	20	2	25	7	10.288095238095238	0.9248678883330872	0.9090782910716517	0.015789597261435473
149	20	3	25	7	14.91904761904762	0.8994996861432314	0.8852837666095423	0.014215919533689059
150	20	4	25	6	5.295238095238095	0.8821325109898157	0.7906127820064012	0.0915197
151	21	2	25	6	5.405895691609977	0.9257720322560263	0.8884085378575434	0.037363494398482966
152	21	3	25	7	9.242630385487528	0.8995259339294108	0.8661768190961516	0.0333491
153	21	4	25	5	3.496598639455782	0.895055	0.7758397488013533	0.11921524194749766
154	22	2	25	4	2.794372294372294	0.9410693377948871	0.8432356931504008	0.0978336
155	22	3	25	6	6.383116883116883	0.9092481294603834	0.863791	0.0454575
156	22	4	25	4	2.3766233766233764	0.9239524351006759	0.7046902440431064	0.2192621910575695
157	23	2	25	4	1.784679089026915	0.9590623915150509	0.7907965291319525	0.16826586238309837
158	23	3	25	6	4.830227743271221	0.9079631491857921	0.8312072652698567	0.0767559
159	23	4	25	5	2.0973084886128364	0.9294270278211536	0.7097762849137819	0.21965074290737174
160	24	2	25	2	1.0992063492063493	0.9879240700701465	0.5805347630351678	0.40738930703497866
161	24	3	25	5	4.509920634920635	0.9065437596263721	0.8395328995018212	0.0670109
162	24	4	25	4	2.1031746031746033	0.9276396804540298	0.7239413060009525	0.20369837445307726
163	25	3	25	5	3.4076190476190478	0.9164540569615061	0.8329434425895206	0.0835106
164	25	4	25	3	1.6171428571428572	0.9518820859969919	0.6621672472770376	0.2897148387199543
165	26	3	25	4	2.7655677655677655	0.9207628527171758	0.784989	0.13577375784236279
166	26	4	25	3	1.4432234432234432	0.9625501650762684	0.6080493322969776	0.3545008327792909
167	27	3	25	4	2.2857142857142856	0.935575	0.7327685148791185	0.20280652301614244
168	27	4	25	3	1.3527336860670194	0.9686897807372975	0.5955874687141185	0.373102
169	28	3	25	4	1.9506802721088434	0.9455920479170556	0.7314691916693924	0.21412285624766325
170	28	4	25	3	1.2687074829931972	0.9738876968775662	0.554902	0.41898551547808915
171	29	3	25	3	1.5041050903119868	0.9606854273680954	0.6443718505602722	0.3163135768078231
172	30	3	25	3	1.1587301587301588	0.9805377921859857	0.5825300547350596	0.3980077374509261
173	7	1	28	2	1.0612244897959184	0.9869501524029973	0.794348	0.19260209853037735
174	7	2	28	9	128.47619047619048	0.9642960085441856	0.9635347779604442	0.000761231
175	8	2	28	13	155.33333333333334	0.9629777017531829	0.9620367841185092	0.000940918
176	8	3	28	7	5.0476190476190474	0.9381866189170022	0.9267471838464993	0.011439435070502824
177	9	2	28	9	159.6031746031746	0.9593987463275571	0.9599736193705792	-0.000574873
178	9	3	28	7	38.07936507936508	0.9211660500657628	0.9217832244231989	-0.000617174
179	10	2	28	10	147.3190476190476	0.9554054058234682	0.954292	0.00111363
180	10	3	28	11	65.18095238095238	0.920349	0.9192124100573192	0.00113665
181	11	2	28	8	133.21645021645023	0.9480337063918061	0.9471637279054501	0.000869978
182	11	3	28	9	75.14285714285714	0.9161661474837004	0.9131861624304556	0.00297999
183	12	2	28	7	111.9920634920635	0.944022	0.9431547998240236	0.000866969
184	12	3	28	9	73.50396825396825	0.9136776280971518	0.9089998609390758	0.00467777
185	12	4	28	4	5.063492063492063	0.927747	0.8888488805464467	0.0388983
186	13	2	28	8	91.34432234432235	0.9423192394975446	0.9391182479021118	0.00320099
187	13	3	28	9	66.98168498168498	0.9104697100775156	0.9066142582557128	0.00385545
188	13	4	28	6	10.945054945054945	0.9117624694228462	0.8803155176265653	0.031446951796280875
189	14	2	28	7	78.21088435374149	0.9362192585700949	0.9338606046227332	0.00235865
190	14	3	28	9	61.41156462585034	0.9106877482028652	0.9051215807282998	0.00556617
191	14	4	28	7	13.241496598639456	0.8957842167832657	0.8697414937041571	0.0260427
192	15	2	28	7	57.263492063492066	0.9344524097093325	0.931831	0.00262158
193	15	3	28	8	49.84761904761905	0.9095938565130214	0.9082291904365635	0.00136467
194	15	4	28	5	12.606349206349206	0.889897	0.8657169919642383	0.024179804317520648
195	16	2	28	7	42.31547619047619	0.932982	0.9299622752568591	0.0030195
196	16	3	28	8	39.470238095238095	0.9051688732874567	0.8981557046670268	0.00701317
197	16	4	28	5	10.952380952380953	0.8814341980484617	0.8558785900006844	0.025555608047777234
198	17	2	28	8	32.7563	0.9282599257729248	0.9248005735866482	0.00345935
199	17	3	28	8	32.64425770308123	0.9045336934177719	0.899247	0.00528646
200	17	4	28	6	9.865546218487395	0.8788843312891428	0.8501049137784864	0.0287794
201	18	2	28	10	23.72222222222222	0.9230334156597496	0.915966	0.00706761
202	18	3	28	7	28.063492063492063	0.9026621698422668	0.8941043771069994	0.00855779
203	18	4	28	5	9.62963	0.8802773493789868	0.8404163843402349	0.039861
204	19	2	28	8	17.583959899749374	0.9213954404445838	0.9137126939379817	0.00768275
205	19	3	28	7	23.140350877192983	0.9043652468315478	0.8918602957880186	0.012504951043529222
206	19	4	28	5	8.25063	0.8784208471280027	0.8261594907018782	0.052261356426124506
207	20	2	28	8	12.476190476190476	0.9223235221856352	0.9133000888063105	0.00902343
208	20	3	28	7	17.89761904761905	0.9017637347807459	0.8902921861296764	0.011471548651069474
209	20	4	28	6	6.5	0.8828944792067988	0.829266	0.0536288
210	21	2	28	5	6.804988662131519	0.9226167417849184	0.8868333798407353	0.0357834
211	21	3	28	7	11.535147392290249	0.8998171801603385	0.8818811436052187	0.017936036555119772
212	21	4	28	5	4.829931972789115	0.8903011551470164	0.8036795613644098	0.0866216
213	21	5	28	2	1.0158730158730158	0.9933622036687269	0.5771790444616266	0.41618315920710025
214	22	2	28	5	3.5064935064935066	0.9367280538193902	0.8584530125751628	0.078275
215	22	3	28	5	7.415584415584416	0.9097543078832109	0.8777689557334565	0.0319854
216	22	4	28	4	2.497835497835498	0.9285547796872504	0.7286320820275167	0.1999226976597337
217	23	2	28	4	2.269151138716356	0.9505961415974524	0.8450220792426528	0.1055740623547996
218	23	3	28	5	6.084886128364389	0.9074994493545053	0.8586466616242139	0.0488528
219	23	4	28	4	2.782608695652174	0.9182297821648269	0.7691989125874725	0.14903086957735434
220	24	2	28	3	1.4404761904761905	0.973547	0.7353685231758917	0.2381789677778663
221	24	3	28	5	5.716269841269841	0.9119189992346219	0.8662444103496387	0.045674588884983214
222	24	4	28	4	2.8452380952380953	0.9199154408456612	0.7683964277262075	0.1515190131194537
223	25	3	28	5	4.2457142857142856	0.9178498843443844	0.8575837329839097	0.0602662
224	25	4	28	4	2.2533333333333334	0.937335	0.7558773713938316	0.18145780163575442
225	26	3	28	5	3.9615384615384617	0.9154458791326383	0.8462914064608829	0.0691545
226	26	4	28	4	2.4542124542124544	0.9295008071661683	0.7508407470871982	0.17866006007897017
227	27	3	28	4	3.3174603174603177	0.9225558919553491	0.8259426855956825	0.0966132
228	27	4	28	4	2.238095238095238	0.934469	0.7715822986207128	0.16288656288267322
229	28	3	28	3	2.620748299319728	0.9367052436998953	0.8069956409385715	0.12970960276132382
230	28	4	28	3	1.7074829931972788	0.9596139430451719	0.6953912495474438	0.2642226934977281
231	29	3	28	3	1.9211822660098523	0.952287	0.7500137161420897	0.2022732472026293
232	29	4	28	2	1.251231527093596	0.981633	0.5822451709219287	0.39938739336215223
233	30	3	28	3	1.415873015873016	0.9713183861047996	0.666793	0.30452551392413263
234	30	4	28	1	1.0206349206349206	0.996954	0.39963392292958394	0.59732
235	7	2	30	11	122.04761904761905	0.9600220962518643	0.9584778958173745	0.0015442
236	8	2	30	9	144.25	0.9603136087151043	0.9596291903843163	0.000684418
237	8	3	30	5	3.113095238095238	0.9470872194727424	0.9244719040678769	0.0226153
238	9	2	30	11	145.7037037037037	0.9583105024861678	0.958362	-5.19953e-05
239	9	3	30	9	26.16931216931217	0.9251112726036423	0.9234286451627959	0.00168263
240	10	2	30	10	132.9952380952381	0.9543453547571562	0.9525991743897504	0.00174618
241	10	3	30	10	49.60476190476191	0.9223860642326713	0.9207080190400193	0.00167805
242	11	2	30	8	115.99567099567099	0.9486974656474985	0.9480641497298332	0.000633316
243	11	3	30	9	58.142857142857146	0.9180821817696645	0.9135973830061777	0.0044848
244	12	2	30	8	94.75	0.9447450230108552	0.9442636801047324	0.000481343
245	12	3	30	9	58.23015873015873	0.9172133823599213	0.9140310666882576	0.00318232
246	12	4	30	4	2.7698412698412698	0.9430045306668432	0.8794339132764597	0.0635706
247	13	2	30	8	74.43956043956044	0.9438354618955772	0.9408398705146463	0.00299559
248	13	3	30	9	53.065934065934066	0.9133186228483514	0.9096305206437423	0.0036881
249	13	4	30	5	6.461538461538462	0.9242152905852326	0.8843718715779105	0.0398434
250	14	2	30	7	63.29931972789116	0.9379697364951279	0.9335201317944934	0.0044496
251	14	3	30	8	49.29931972789116	0.9120649031050647	0.9073015125828054	0.00476339
252	14	4	30	5	8.227891156462585	0.908574	0.8641111498150873	0.044463308906043664
253	15	2	30	6	44.838095238095235	0.9339156138322247	0.9308907523828642	0.00302486
254	15	3	30	8	38.507936507936506	0.9092171906471301	0.9079090540624168	0.00130814
255	15	4	30	5	8.18095	0.9020622432000349	0.8778265759525451	0.024235667247489823
256	16	2	30	6	35.419642857142854	0.9310280898134717	0.9276380341204623	0.00339006
257	16	3	30	8	32.416666666666664	0.9034654263706127	0.8967877162180786	0.00667771
258	16	4	30	4	8.104166666666666	0.889755	0.860993	0.028762660553307007
259	17	2	30	7	28.745098039215687	0.9256601316206508	0.9222518407663052	0.00340829
260	17	3	30	7	27.9188	0.9047379969637966	0.8975927582097252	0.00714524
261	17	4	30	6	7.302521008403361	0.8896592230143084	0.8449777821848168	0.0446814
262	18	2	30	8	20.055555555555557	0.9239084072778425	0.9137779179700956	0.0101305
263	18	3	30	7	22.402116402116402	0.9032404140251584	0.8938857543760863	0.00935466
264	18	4	30	4	7.134920634920635	0.8880277560789408	0.8492423387323984	0.038785417346542395
265	19	2	30	7	15.4937	0.9213022723495314	0.910034	0.011268236666947429
266	19	3	30	6	19.56641604010025	0.9042191881068713	0.8915777348626903	0.012641453244180978
267	19	4	30	5	7.285714285714286	0.8857883810781597	0.8330846315072336	0.0527037
268	20	2	30	6	11.119047619047619	0.9218103708481398	0.9084045598081562	0.013405811039983617
269	20	3	30	6	15.014285714285714	0.9038881680662043	0.8930875125805582	0.010800655485646127
270	20	4	30	4	5.376190476190477	0.8946567773910538	0.8429998370236467	0.0516569
271	21	2	30	6	5.7482993197278915	0.9216794887353833	0.8864272373113513	0.0352523
272	21	3	30	6	9.113378684807257	0.9017027191182618	0.8763637535203701	0.025338965597891727
273	21	4	30	4	3.5351473922902494	0.9067745226857616	0.8077961029491825	0.0989784
274	22	2	30	5	2.898268398268398	0.9405621368273864	0.8528726906615638	0.0876894
275	22	3	30	5	6.207792207792208	0.9104594578238379	0.8692459887098999	0.0412135
276	22	4	30	4	2.4891774891774894	0.9256906753240761	0.7620574105413284	0.16363326478274776
277	23	2	30	4	1.8923395445134576	0.957203	0.8003676229090941	0.15683556781900587
278	23	3	30	5	4.886128364389234	0.9132793529124205	0.8560888890941534	0.0571905
279	23	4	30	4	2.1677018633540373	0.9336617883487097	0.7440533771937066	0.18960841115500315
280	24	2	30	3	1.1825396825396826	0.9825643651086815	0.6337423161436755	0.348822
281	24	3	30	5	4.3313492063492065	0.9123257701496357	0.8508738544273797	0.061451915722255945
282	24	4	30	4	2.0734126984126986	0.9380323074045808	0.7436314252297593	0.19440088217482143
283	25	3	30	4	3.1885714285714286	0.9231668785694419	0.836331	0.0868354
284	25	4	30	3	1.5809523809523809	0.9577676743859728	0.6645261255551825	0.29324154883079023
285	26	3	30	3	2.5915750915750917	0.9292865024280835	0.8105396478630629	0.11874685456502065
286	26	4	30	3	1.3736263736263736	0.9680281706986842	0.6114049881732636	0.3566231825254206
287	27	3	30	3	2.1181657848324513	0.9436862265695374	0.7803372392468498	0.16334898732268754
288	27	4	30	3	1.2839506172839505	0.9768113516521156	0.6369354557864371	0.33987589586567857
289	28	3	30	3	1.869047619047619	0.9520429972708631	0.7752530133426474	0.17678998392821565
290	28	4	30	3	1.2346938775510203	0.9765497846025768	0.6138838698840285	0.36266591471854825
291	29	3	30	3	1.4417077175697866	0.9671173221259262	0.6903745103759185	0.2767428117500077
292	30	3	30	2	1.1095238095238096	0.9849681384779058	0.5386143084803121	0.44635382999759365
293	7	2	35	6	120.74829931972789	0.9521908360644317	0.9498907748617317	0.00230006
294	8	2	35	8	143.69642857142858	0.9501186975170998	0.9494921612442785	0.000626536
295	8	3	35	6	2.9702380952380953	0.9547888907692181	0.9398038849606873	0.014985005808530794
296	9	2	35	7	145.8148148148148	0.9487018294462709	0.9485281312940497	0.000173698
297	9	3	35	7	24.857142857142858	0.9261181865778807	0.9238034792615617	0.00231471
298	10	2	35	8	133.23809523809524	0.9448081720968952	0.9442668778721199	0.000541294
299	10	3	35	8	47.7952	0.9245363809902659	0.9226386541947331	0.00189773
300	11	2	35	7	115.50649350649351	0.9389643553565915	0.9385619050014731	0.00040245
301	11	3	35	6	56.40692640692641	0.9214640140738009	0.9147693084184206	0.00669471
302	12	2	35	10	93.47222222222223	0.9342815398259416	0.9337810642206061	0.000500476
303	12	3	35	7	56.97222222222222	0.9201915595461314	0.9186562946617265	0.00153526
304	12	4	35	4	2.4365079365079363	0.9547402697355329	0.871437	0.0833029
305	13	2	35	10	73.23076923076923	0.933197	0.9304693815960423	0.00272752
306	13	3	35	6	52.16483516483517	0.9170161928881884	0.9155520732734596	0.00146412
307	13	4	35	4	5.725274725274725	0.9375684500245416	0.9027762264310052	0.0347922
308	14	2	35	9	61.79251700680272	0.9271306130918856	0.9249641392584563	0.00216647
309	14	3	35	6	48.21768707482993	0.915312	0.9108823266117771	0.0044296
310	14	4	35	4	7.374149659863946	0.9201431263148108	0.8775854813715572	0.042557644943253536
311	15	2	35	10	42.8063	0.923962	0.9196205690992069	0.00434096
312	15	3	35	5	37.304761904761904	0.9116583612491673	0.9103579319117784	0.00130043
313	15	4	35	4	7.406349206349207	0.9149529609994586	0.8938682178810526	0.021084743118405913
314	16	2	35	8	33.19047619047619	0.921434	0.9165172866048166	0.0049164
315	16	3	35	6	31.19345238095238	0.907336	0.8991960128474275	0.00814012
316	16	4	35	4	7.354166666666667	0.9071614253614918	0.8807542097161319	0.0264072
317	17	2	35	8	26.666666666666668	0.9183807615056403	0.9124066820140876	0.00597408
318	17	3	35	6	26.557422969187677	0.9083066575036767	0.9021653512942345	0.00614131
319	17	4	35	5	6.708683473389356	0.9056598209191551	0.8695715571183312	0.0360883
320	18	2	35	8	18.256613756613756	0.9155856593032983	0.9032228046098679	0.012362854693430347
321	18	3	35	5	20.862433862433864	0.9055654883740919	0.8969845701924422	0.00858092
322	18	4	35	4	6.584656084656085	0.9061561743420062	0.8763570305095538	0.029799143832452413
323	19	2	35	8	13.907268170426065	0.9158501584072318	0.9050490214490758	0.010801136958155988
324	19	3	35	5	17.912280701754387	0.9073891807023906	0.8965062351395332	0.010882945562857405
325	19	4	35	3	6.656641604010025	0.9060964701475669	0.8740626256127015	0.0320338
326	20	2	35	8	9.733333333333333	0.917389	0.8966143656262444	0.020774230396474636
327	20	3	35	6	13.414285714285715	0.9085818686974813	0.8969141969432064	0.011667671754274855
328	20	4	35	4	4.8428571428571425	0.9136659269260847	0.855637	0.058028652023688676
329	21	2	35	4	4.954648526077097	0.9227831468220604	0.8886993756267818	0.0340838
330	21	3	35	4	8.054421768707483	0.908466	0.8854678128541367	0.022998678840090325
331	21	4	35	4	3.18594	0.9209035005786639	0.8343464266783415	0.0865571
332	22	2	35	3	2.448051948051948	0.9445945060693202	0.8145368286726218	0.13005767739669838
333	22	3	35	4	5.248917748917749	0.9178960369191252	0.8745185874303122	0.0433774
334	22	4	35	3	2.1277056277056277	0.943254	0.7750013182618085	0.1682528085924575
335	23	2	35	4	1.5755693581780539	0.9671574175615723	0.7880575274935289	0.1790998900680434
336	23	3	35	4	4.227743271221532	0.9226223215563896	0.8614389975395723	0.0611833
337	23	4	35	3	1.979296066252588	0.9503320430612923	0.7630648964899119	0.18726714657138033
338	24	2	35	2	1.0476190476190477	0.9906096676610628	0.5738138881125541	0.41679577954850877
339	24	3	35	3	3.7242063492063493	0.924772	0.854783	0.0699892
340	24	4	35	3	1.8055555555555556	0.9525787390803808	0.7577607267939058	0.194818
341	25	3	35	3	2.657142857142857	0.9383995074205971	0.8437873728627253	0.0946121
342	25	4	35	3	1.3752380952380951	0.9729523379203856	0.687523	0.28542978005097364
343	26	3	35	3	2.076923076923077	0.9491191015263154	0.8090658761791987	0.14005322534711673
344	26	4	35	2	1.1794871794871795	0.9838080785095713	0.6069225648620039	0.3768855136475674
345	27	3	35	3	1.652557319223986	0.9622827825506685	0.7564604879272561	0.2058222946234124
346	27	4	35	2	1.091710758377425	0.988741	0.5900433787525659	0.3986981007874222
347	28	3	35	3	1.5697278911564625	0.9660678491610262	0.7718767467768577	0.19419110238416848
348	28	4	35	2	1.0799319727891157	0.9876115268673049	0.5284052215614012	0.4592063053059037
349	29	3	35	2	1.1494252873563218	0.9848058006057765	0.6123897169326404	0.37241608367313606

## Sheet: Table S2
For each singly-charged ion, the (amino acid, location) combination with the largest contribution is given for lengths 7 through 20.
ions	7	8	9	10	11	12	13	14	15	16	17	18	19	20
y1	(R, 1)	(R, 3)	(R, 4)	(R, 3)	(R, 1)	(R, 1)	(R, 2)	(R, 1)	(R, 1)	(R, 6)	(R, 9)	(R, 1)	(R, 8)	(R, 6)
b1	(K, 1)	(K, 1)	(K, 1)	(K, 1)	(K, 1)	(K, 1)	(K, 1)	(K, 1)	(K, 1)	(K, 1)	(K, 1)	(K, 1)	(K, 1)	(K, 1)
y2	(D, 5)	(D, 6)	(D, 7)	(D, 8)	(D, 9)	(D, 10)	(D, 11)	(D, 12)	(D, 13)	(D, 14)	(D, 15)	(D, 16)	(D, 17)	(D, 18)
b2	(H, 2)	(H, 2)	(H, 2)	(H, 2)	(H, 2)	(H, 1)	(H, 2)	(H, 1)	(H, 1)	(H, 2)	(H, 2)	(H, 2)	(H, 2)	(H, 1)
y3	(P, 5)	(P, 6)	(P, 7)	(P, 8)	(P, 9)	(P, 10)	(P, 11)	(P, 12)	(P, 13)	(P, 14)	(P, 15)	(P, 16)	(P, 17)	(P, 18)
b3	(H, 3)	(H, 3)	(H, 3)	(I, 4)	(I, 4)	(I, 4)	(I, 4)	(I, 4)	(I, 4)	(I, 4)	(I, 4)	(I, 4)	(I, 4)	(I, 4)
y4	(P, 4)	(P, 5)	(P, 6)	(P, 7)	(P, 8)	(P, 9)	(P, 10)	(P, 11)	(P, 12)	(P, 13)	(P, 14)	(P, 15)	(P, 16)	(P, 17)
b4	(R, 1)	(R, 1)	(H, 4)	(H, 4)	(H, 4)	(H, 4)	(H, 4)	(H, 4)	(H, 4)	(I, 5)	(H, 4)	(I, 5)	(I, 5)	(I, 5)
y5	(R, 7)	(P, 4)	(P, 5)	(P, 6)	(P, 7)	(P, 8)	(P, 9)	(P, 10)	(P, 11)	(P, 12)	(P, 13)	(P, 14)	(P, 15)	(P, 16)
b5	(R, 2)	(R, 1)	(R, 1)	(R, 1)	(R, 1)	(H, 5)	(H, 5)	(H, 4)	(H, 4)	(H, 4)	(H, 4)	(H, 4)	(H, 4)	(H, 4)
y6	(P, 1)	(K, 8)	(P, 4)	(P, 5)	(P, 6)	(P, 7)	(P, 8)	(P, 9)	(P, 10)	(P, 11)	(P, 12)	(P, 13)	(P, 14)	(P, 15)
b6	(R, 3)	(R, 1)	(R, 1)	(R, 1)	(R, 1)	(R, 1)	(H, 5)	(H, 5)	(H, 5)	(H, 5)	(H, 5)	(H, 6)	(H, 6)	(H, 6)
y7		(H, 1)	(G, 3)	(P, 4)	(P, 5)	(P, 6)	(P, 7)	(P, 8)	(P, 9)	(P, 10)	(P, 11)	(P, 12)	(P, 13)	(P, 14)
b7		(R, 3)	(R, 1)	(R, 1)	(R, 1)	(R, 1)	(R, 1)	(R, 1)	(R, 2)	(H, 6)	(H, 6)	(H, 6)	(H, 6)	(H, 6)
y8			(K, 1)	(K, 10)	(P, 4)	(P, 5)	(P, 6)	(P, 7)	(P, 8)	(P, 9)	(P, 10)	(P, 11)	(P, 12)	(P, 13)
b8			(R, 4)	(R, 3)	(R, 1)	(R, 1)	(R, 1)	(R, 1)	(R, 2)	(R, 2)	(R, 1)	(H, 7)	(H, 8)	(H, 7)
y9				(K, 1)	(G, 3)	(P, 4)	(P, 5)	(P, 6)	(P, 7)	(P, 8)	(P, 9)	(P, 10)	(P, 11)	(P, 12)
b9				(R, 4)	(R, 1)	(R, 1)	(R, 1)	(R, 1)	(R, 2)	(R, 1)	(R, 3)	(R, 2)	(H, 9)	(H, 8)
y10					(K, 1)	(H, 1)	(P, 4)	(P, 5)	(P, 6)	(P, 7)	(P, 8)	(P, 9)	(P, 10)	(P, 11)
b10					(R, 1)	(R, 5)	(R, 1)	(R, 2)	(R, 1)	(R, 1)	(R, 1)	(R, 1)	(R, 1)	(R, 5)
y11						(K, 1)	(H, 1)	(P, 4)	(P, 5)	(P, 6)	(P, 7)	(P, 8)	(P, 9)	(P, 10)
b11						(R, 6)	(R, 6)	(R, 1)	(R, 1)	(R, 5)	(R, 2)	(R, 1)	(R, 1)	(R, 6)
y12							(K, 1)	(H, 1)	(P, 4)	(P, 5)	(P, 6)	(P, 7)	(P, 8)	(P, 9)
b12							(R, 6)	(R, 7)	(R, 1)	(R, 7)	(R, 3)	(R, 7)	(R, 6)	(R, 5)
y13								(H, 1)	(H, 1)	(P, 4)	(P, 5)	(P, 6)	(P, 7)	(P, 8)
b13								(R, 7)	(R, 1)	(R, 7)	(R, 7)	(R, 5)	(R, 7)	(R, 3)
y14									(H, 1)	(H, 1)	(P, 4)	(P, 5)	(P, 6)	(P, 7)
b14									(R, 8)	(R, 7)	(R, 7)	(R, 8)	(R, 6)	(R, 6)
y15										(H, 1)	(H, 1)	(P, 4)	(P, 5)	(P, 6)
b15										(R, 8)	(R, 1)	(R, 1)	(R, 7)	(R, 6)
y16											(H, 1)	(H, 1)	(P, 4)	(P, 5)
b16											(R, 9)	(R, 1)	(R, 7)	(R, 8)
y17												(H, 1)	(H, 1)	(P, 4)
b17												(R, 9)	(R, 6)	(R, 5)
y18													(H, 1)	(H, 1)
b18													(R, 2)	(R, 3)
y19														(R, 1)
b19														(R, 10)

## Sheet: Table S3
		Num_PSMs	Normalized angle												Correlation												Overlap												Overlap multiplied by normalized angle
			Lower quartile				Median				Upper Quartile				Lower quartile				Median				Upper Quartile				Lower quartile				Median				Upper Quartile				Lower quartile				Medain				Upper quartile
Dataset	Instrument		FastSpel	Prosit	PeptDeep	MS2PIP	FastSpel	Prosit	PeptDeep	MS2PIP	FastSpel	Prosit	PeptDeep	MS2PIP	FstSpel	Prosit	PeptDeep	MS2PIP	FastSpel	Prosit	PeptDeep	MS2PIP	FastSpel	Prosit	PeptDeep	MS2PIP	FastSpel	Prosit	PeptDeep	MS2PIP	FastSpel	Prosit	PeptDeep	MS2PIP	FastSpel	Prosit	PeptDeep	MS2PIP	FastSpel	Prosit	PeptDeep	MS2PIP	FastSpel	Prosit	PeptDeep	MS2PIP	FastSpel	Prosit	PeptDeep
PXD012025	QE	71992	0.6476	0.6666	0.8021	0.7213	0.7404	0.7488	0.8721	0.8065	0.811	0.8163	0.9106	0.8613	0.7969	0.806	0.9471	0.8695	0.8872	0.9032	0.9755	0.9364	0.9416	0.9573	0.9891	0.9697	0.5556	0.35	0.5455	0.4737	0.7692	0.5	0.7619	0.6364	0.9167	0.6364	0.9091	0.7692	0.3727	0.2448	0.4422	0.341	0.5605	0.3684	0.6581	0.5005	0.7197	0.4854	0.8201
PXD013270	QE	221437	0.6805	0.6926	0.8345	0.7148	0.7622	0.7707	0.8897	0.8096	0.824	0.8345	0.922	0.8654	0.8008	0.8182	0.945	0.8516	0.8923	0.9114	0.9775	0.9335	0.9441	0.963	0.9905	0.9702	0.8571	0.5686	0.8889	0.6923	0.9412	0.6667	0.95	0.7895	1	0.7586	1	0.8889	0.5886	0.4059	0.7413	0.4966	0.7081	0.5024	0.84	0.6178	0.7961	0.6001	0.9008
PXD014374	QE	746643	0.6388	0.6459	0.8013	0.6921	0.7257	0.7289	0.8696	0.7744	0.794	0.7978	0.9108	0.8336	0.7537	0.759	0.9219	0.8208	0.8591	0.8649	0.9685	0.9042	0.922	0.9359	0.9873	0.9523	0.72	0.4583	0.7368	0.6154	0.8571	0.5714	0.8667	0.7273	0.9444	0.6667	0.9474	0.8276	0.4671	0.3045	0.587	0.4246	0.6006	0.403	0.7372	0.5415	0.7166	0.5004	0.8432
PXD015442	Fusion	1257862	0.6578	0.775	0.8249	0.6774	0.7499	0.8341	0.8833	0.7599	0.8112	0.8816	0.9231	0.8228	0.7987	0.9071	0.9464	0.8103	0.8908	0.9538	0.9778	0.9003	0.9378	0.9793	0.9916	0.9503	0.7333	0.5161	0.75	0.6364	0.8889	0.6531	0.8824	0.7619	1	0.7727	0.96	0.8667	0.4908	0.4052	0.6112	0.4266	0.641	0.5361	0.7674	0.5607	0.7627	0.6557	0.8678
PXD016793	QE	1010104	0.6527	0.691	0.8185	0.6789	0.7399	0.7759	0.8774	0.7802	0.8038	0.8366	0.9139	0.8454	0.7819	0.8307	0.9395	0.8155	0.8802	0.9212	0.9754	0.9141	0.9343	0.9655	0.9896	0.9612	0.6761	0.4259	0.7143	0.5882	0.8182	0.5294	0.8421	0.7	0.9286	0.6316	0.9333	0.8	0.4485	0.2991	0.5806	0.3988	0.593	0.3999	0.7239	0.5238	0.7185	0.5018	0.8309
PXD019296	QE	372433	0.5908	0.577	0.7471	0.6889	0.6799	0.6717	0.8303	0.777	0.7526	0.7523	0.8822	0.836	0.6867	0.6724	0.8827	0.8213	0.8125	0.8139	0.948	0.9091	0.892	0.9078	0.9766	0.9551	0.6429	0.4	0.6471	0.5517	0.8	0.5217	0.8	0.6667	0.9167	0.625	0.9167	0.7778	0.3906	0.2398	0.4854	0.3839	0.5345	0.3382	0.6501	0.5047	0.6551	0.4316	0.781
PXD020557	QE	219412	0.6164	0.6661	0.8043	0.5893	0.716	0.7486	0.8685	0.7426	0.7871	0.8148	0.9061	0.8203	0.7702	0.8151	0.9477	0.7505	0.8716	0.8997	0.9755	0.8968	0.9276	0.953	0.9888	0.9533	0.6	0.38	0.6154	0.4615	0.8	0.5263	0.8333	0.6429	0.9333	0.65	0.9524	0.7895	0.3734	0.2616	0.4969	0.2655	0.5589	0.3836	0.7157	0.4347	0.7055	0.5014	0.8484
PXD020756	QE	120905	0.5864	0.5976	0.6987	0.5706	0.6767	0.6918	0.7739	0.6993	0.7563	0.7774	0.8351	0.7863	0.7194	0.7212	0.8467	0.7012	0.8308	0.8487	0.9184	0.8445	0.9056	0.9314	0.9596	0.929	0.5	0.3182	0.4667	0.4286	0.6667	0.4545	0.6429	0.5714	0.8462	0.6	0.8125	0.7	0.3063	0.2011	0.3333	0.2362	0.4537	0.3055	0.4885	0.3788	0.6031	0.4249	0.6436
PXD021588	QE	938360	0.6248	0.7214	0.8478	0.6859	0.7299	0.8096	0.8994	0.7878	0.8024	0.8663	0.9296	0.8527	0.7594	0.8643	0.9635	0.8283	0.8801	0.9436	0.9847	0.9237	0.9418	0.9778	0.9935	0.9677	0.7368	0.5238	0.84	0.625	0.8571	0.6333	0.9286	0.75	0.9412	0.7368	1	0.8667	0.474	0.3831	0.7077	0.4236	0.6107	0.4962	0.8261	0.5698	0.714	0.6074	0.9027
PXD026323	QE	42691	0.5606	0.5331	0.695	0.656	0.6474	0.6307	0.7728	0.7433	0.7322	0.729	0.8373	0.8142	0.6238	0.5898	0.8024	0.7653	0.7612	0.756	0.8988	0.8762	0.8683	0.881	0.9543	0.9418	0.7273	0.4815	0.7188	0.6316	0.8571	0.5909	0.85	0.7333	0.9375	0.6923	0.9375	0.8333	0.4278	0.2761	0.511	0.4262	0.5404	0.3645	0.6423	0.5339	0.6457	0.4571	0.7515
PXD031222	QE	1272497	0.6068	0.6309	0.7538	0.6957	0.6958	0.7134	0.829	0.7727	0.7689	0.7865	0.8844	0.8314	0.7048	0.7348	0.8796	0.823	0.8237	0.8513	0.946	0.9048	0.9021	0.9282	0.9773	0.9515	0.7	0.4783	0.7619	0.64	0.8636	0.6111	0.9048	0.76	1	0.7333	1	0.8571	0.4399	0.317	0.5823	0.4572	0.5814	0.424	0.7277	0.5734	0.6992	0.5321	0.8228
PXD032834	QE	43907	0.641	0.6677	0.8024	0.6777	0.7261	0.7566	0.8706	0.7779	0.7934	0.823	0.9158	0.8405	0.7511	0.7897	0.9276	0.813	0.8618	0.8973	0.9721	0.9113	0.9248	0.9545	0.9892	0.9574	0.7778	0.5152	0.8125	0.6471	0.9	0.6111	0.9091	0.75	1	0.7083	1	0.85	0.5096	0.3531	0.6509	0.4397	0.6316	0.4478	0.7732	0.5631	0.7328	0.5449	0.8638
PXD033348	QE	125501	0.6792	0.7594	0.8279	0.6969	0.7573	0.825	0.8766	0.7821	0.8208	0.8739	0.9094	0.8403	0.829	0.9038	0.9525	0.8358	0.9018	0.9546	0.9776	0.9182	0.9492	0.9805	0.9896	0.9607	0.7143	0.4444	0.75	0.5625	0.875	0.5714	0.9	0.7	1	0.6923	1	0.8182	0.4949	0.3413	0.6356	0.3845	0.6484	0.4636	0.7783	0.5283	0.7666	0.5808	0.8636
PXD034156	QE	903279	0.6558	0.7097	0.8018	0.7108	0.7437	0.7901	0.8679	0.7961	0.8091	0.8488	0.9079	0.8554	0.8113	0.8682	0.9398	0.861	0.8951	0.9394	0.9743	0.9314	0.9425	0.9741	0.9888	0.9682	0.625	0.375	0.6364	0.5	0.8182	0.5161	0.8235	0.6471	0.9375	0.6364	0.9375	0.7778	0.4135	0.2698	0.511	0.3457	0.5939	0.3951	0.7066	0.5021	0.7353	0.5117	0.8319
PXD035632	QE	183673	0.5342	0.588	0.6811	0.6314	0.6479	0.6962	0.7937	0.7418	0.7421	0.78	0.8712	0.819	0.6941	0.7451	0.8702	0.8024	0.822	0.8674	0.9479	0.9021	0.9036	0.9383	0.9792	0.9534	0.3846	0.2381	0.3889	0.3333	0.6	0.381	0.619	0.5333	0.7895	0.5345	0.8571	0.7143	0.209	0.1434	0.2685	0.2189	0.3714	0.2526	0.4699	0.3764	0.552	0.3854	0.703
PXD035677	Fusion	158479	0.6275	0.7476	0.7968	0.6385	0.7241	0.834	0.8706	0.7376	0.7947	0.8953	0.9182	0.8088	0.768	0.893	0.9334	0.7713	0.8744	0.9587	0.9763	0.881	0.9318	0.9854	0.9916	0.9427	0.7667	0.5517	0.75	0.6207	0.9091	0.6842	0.8824	0.75	1	0.8056	0.9583	0.8621	0.478	0.4114	0.5902	0.3954	0.6441	0.5566	0.7495	0.533	0.7585	0.696	0.8608
PXD036475	Fusion	467259	0.5965	0.8039	0.8071	0.6652	0.7108	0.8723	0.8747	0.7548	0.7887	0.9156	0.9195	0.8195	0.733	0.9384	0.938	0.7976	0.858	0.975	0.9749	0.8928	0.9222	0.99	0.9904	0.9471	0.72	0.5417	0.7308	0.5625	0.8889	0.68	0.8667	0.6875	1	0.8	0.9474	0.8	0.4348	0.4344	0.5894	0.3736	0.6168	0.5792	0.7401	0.5023	0.7475	0.7078	0.8483
PXD036796	QE	502946	0.6841	0.7536	0.8642	0.7585	0.7643	0.8124	0.9046	0.8213	0.8243	0.8625	0.9301	0.8674	0.8105	0.8822	0.9651	0.8868	0.894	0.9401	0.9834	0.9406	0.943	0.9736	0.9922	0.9702	0.8667	0.5882	0.9048	0.6818	0.96	0.6842	1	0.7857	1	0.7857	1	0.875	0.5972	0.4528	0.7807	0.5271	0.7193	0.548	0.8651	0.6334	0.8028	0.6452	0.9188
PXD040423	Fusion	366634	0.6533	0.7796	0.7885	0.6907	0.7423	0.8538	0.8628	0.7693	0.8078	0.9066	0.9127	0.832	0.8246	0.9385	0.9446	0.8397	0.9031	0.9755	0.9779	0.9138	0.9469	0.9911	0.9915	0.9586	0.5652	0.375	0.5	0.4444	0.75	0.5172	0.6571	0.6	0.9091	0.6579	0.8182	0.75	0.3734	0.291	0.3874	0.315	0.5527	0.4305	0.5549	0.4553	0.711	0.5789	0.7253
PXD040724	QE	111195	0.4802	0.5495	0.6221	0.5173	0.6057	0.6742	0.7397	0.6547	0.7086	0.7702	0.8299	0.7596	0.6711	0.7433	0.8542	0.7132	0.8151	0.8746	0.9352	0.8562	0.901	0.9454	0.9722	0.9322	0.2308	0.1389	0.25	0.1739	0.3889	0.2414	0.4	0.3077	0.6154	0.4	0.625	0.5	0.1113	0.0792	0.1517	0.0904	0.2281	0.1571	0.2885	0.1881	0.41	0.2818	0.5028
PXD041442	QE	152328	0.6164	0.5999	0.7599	0.7166	0.7045	0.6879	0.8286	0.7872	0.7741	0.7638	0.8761	0.8426	0.7281	0.7137	0.8927	0.8484	0.8437	0.8399	0.9469	0.9186	0.9139	0.9225	0.9747	0.9593	0.6923	0.4286	0.7273	0.5789	0.8333	0.5385	0.8636	0.6923	0.9231	0.6364	0.9333	0.8	0.439	0.2682	0.5547	0.4218	0.5741	0.3574	0.7025	0.5358	0.6881	0.4519	0.8031
PXD042301	QE	201988	0.6565	0.698	0.8407	0.721	0.7395	0.7802	0.892	0.7975	0.7981	0.8407	0.9234	0.8551	0.7963	0.848	0.9598	0.8617	0.8873	0.9283	0.9828	0.93	0.9355	0.9681	0.9924	0.9674	0.7	0.4375	0.75	0.5714	0.8667	0.56	0.8947	0.7	1	0.6667	1	0.8182	0.4772	0.3167	0.6286	0.4217	0.6205	0.4234	0.7878	0.5497	0.7367	0.5262	0.8815
[truncated: 1 more columns]

## Sheet: Table S4
Number of idetified peptides using different scores
		Andromeda	Normalized angle (no CE calibration)				Overlap (no CE calibration)				overlap * angle (no CE calibration)				Number of matches (no CE calibration)				N. matches * angle (no CE calibration)				Percolator (IG)				Percolator (IGRTC)
Dataset	Instrument		FastSpel	Prosit	PeptDeepMS2PIP		FastSpel	Prosit	PeptDeep	MS2PIP	FastSpel	Prosit	PeptDeep	MS2PIP	FastSpel	Prosit	PeptDeep	MS2PIP	FastSpel	Prosit	PeptDeep	MS2PIP	FastSpel	Prosit	PeptDeep	MS2PIP	FastSpel	Prosit	PeptDeep	MS2PIP
PXD012025	QE	8856	5336	338	9484	0	8379	6373	9741	1420	9465	6951	11565	0	12405	11387	12873	10330	12708	11822	13684	12127	13731	13692	14507	14307	NA	14586	15075	14775
PXD013270	QE	25477	19042	2917	29425	0	31660	26718	33421	704	30732	25748	33842	0	28907	25587	30430	20953	34145	32107	35166	28231	35236	35383	35848	35513	NA	35901	36065	35993
PXD014374	QE	6926	3118	0	10185	0	5113	0	7001	0	11125	7543	15621	0	13260	10615	13578	7618	18206	15362	19292	14059	20087	18755	20458	20186	NA	20919	21049	20819
PXD015442	Fusion	3932	2550	3148	4381	0	5407	3910	4013	0	5367	5239	5964	0	4534	4470	4922	3440	6552	6678	6774	4962	6788	6904	7060	6157	NA	7071	7121	6868
PXD016793	QE	37943	27000	9739	46801	0	48190	10360	54913	0	46303	35700	58240	0	56359	48325	59027	44293	63019	57533	66061	51447	66303	65723	68275	67157	NA	68947	70391	69155
PXD019296	QE	10939	7472	0	10104	0	15374	3026	12813	0	15654	11631	17828	0	18080	15675	18891	13262	19901	16966	20623	17520	21504	21099	22371	21751	NA	22467	22920	22510
PXD020557	QE	6031	6366	0	6043	0	7429	7050	7655	0	7838	7342	8136	0	7628	6780	8007	6530	8505	8362	8786	7139	8840	8675	9105	8410	NA	9418	9236	8740
PXD020756	QE	2303	664	0	0	0	2721	2378	2955	210	3331	1892	3745	0	5066	4630	5210	3860	5503	5024	5855	4379	5941	5834	5996	5677	NA	6740	6339	6103
PXD021588	QE	28607	0	0	25618	0	125	3200	18102	0	25425	33942	43722	0	41502	34608	46107	30701	55843	55363	57936	40865	59925	62021	63432	60830	NA	64892	65427	63533
PXD026323	QE	7843	2200	0	3601	0	8926	7808	9940	0	8975	7361	10683	0	9152	7975	9619	7936	10710	9361	11262	9973	11567	11268	11961	11876	NA	12500	12686	12483
PXD031222	QE	27972	17644	1018	25104	0	30204	28640	33206	0	30035	28235	34035	0	19559	16916	19817	18605	34969	32744	35861	31634	36141	36434	37469	34070	NA	37952	38269	37547
PXD032834	QE	13017	1610	235	15011	0	17054	0	19959	0	15169	9715	20148	0	18961	16301	19425	12105	21645	19678	22719	15739	23360	23355	23909	23304	NA	23724	25232	24641
PXD033348	QE	5877	6735	3574	6203	0	8275	7846	8947	0	8716	8350	9676	0	9215	7964	9826	8351	10700	10473	10977	9571	11053	11013	11386	10831	NA	11474	11634	11411
PXD034156	QE	44443	48213	32528	50002	0	51930	48067	59031	28316	59058	57277	66838	0	70250	63247	72450	57138	74518	72918	77078	66023	77902	77714	79026	77308	NA	81492	81320	79774
PXD035632	QE	6342	5313	548	2411	0	5772	5558	6869	0	7753	6933	7986	0	7850	6000	8727	7923	9768	9035	10166	9017	10721	10288	11206	10021	NA	12058	11814	11290
PXD035677	Fusion	12419	13787	15765	16762	0	15270	16558	17275	0	16710	18180	18670	0	16911	15748	16380	12122	19195	19558	19639	15545	19551	20081	20126	19523	NA	20616	20732	20307
PXD036475	Fusion	44549	35688	44911	44404	0	45182	47723	48163	39651	44933	48738	48796	40557	48090	47688	48019	43588	48705	49736	49763	45657	49607	50018	49955	49553	NA	50139	50283	49985
PXD036796	QE	13908	12031	8504	16386	0	16235	16407	17445	3691	16056	16219	17724	0	11963	9426	10544	9505	17611	17250	18025	16091	18056	18141	18454	18072	NA	18420	18558	18502
PXD040423	Fusion	25846	30759	37213	42282	0	31327	32267	33163	0	37253	41761	44210	0	45780	44351	45442	38323	50380	52413	53137	44077	52375	54146	55246	52284	NA	56558	57588	54638
PXD040724	QE	15151	6124	602	8762	0	13733	13914	15560	14623	15149	15420	16916	11601	18745	18525	18834	16047	19023	19600	19603	16525	19948	20440	20528	19616	NA	21573	21414	20920
PXD041442	QE	21278	16878	1343	22005	0	28342	0	34389	0	31037	18948	36606	0	37704	33049	38584	26243	39581	35566	40989	35113	41804	41895	42807	42297	NA	43002	43112	42889
PXD042301	QE	16153	14451	4205	16329	0	20620	18801	23578	418	22003	20672	24832	0	23922	21880	24702	20481	25653	24354	26314	23921	26523	26808	27137	26964	NA	27121	27606	27627
Total		385812	282981	166588	411303	0	417268	306604	478139	89033	468087	433797	555783	52158	525843	471147	541414	419354	606840	581903	629710	519615	636963	639687	656262	635707	NA	667570	673871	660510

## Sheet: Table S5
Number of idetified peptides using different scores
		Andromeda	Normalized angle (with CE calibration)				Overlap (with CE calibration)				overlap * angle (with CE calibration)				Number of matches (with CE calibration)				N. matches * angle (with CE calibration)				Percolator (IGC)				Percolator (IGRTC)
Dataset	Instrument		FastSpel	Prosit	PeptDeepMS2PIP		FastSpel	Prosit	PeptDeep	MS2PIP	FastSpel	Prosit	PeptDeep	MS2PIP	FastSpel	Prosit	PeptDeep	MS2PIP	FastSpel	Prosit	PeptDeep	MS2PIP	FastSpel	Prosit	PeptDeep	MS2PIP	FastSpel	Prosit	PeptDeep	MS2PIP
PXD012025	QE	8856	6661	7804	10202	0	8723	8911	9972	1420	10417	10506	11830	0	12655	12672	12719	10330	13077	13442	13771	12127	13931	13953	14716	14307	NA	14586	15075	14775
PXD013270	QE	25477	24242	29239	31405	0	32064	33083	33610	704	31860	33457	33930	0	29949	28523	29052	20953	34604	35073	35160	28231	35219	35689	35638	35513	NA	35901	36065	35993
PXD014374	QE	6926	6523	8625	10436	0	7352	7512	6984	0	14153	14868	15806	0	14116	13296	13727	7618	19404	18775	19278	14059	20213	20471	20346	20186	NA	20919	21049	20819
PXD015442	Fusion	3932	2715	4813	5055	0	5501	4323	4550	0	5457	5942	6138	0	4699	4663	4920	3440	6617	6858	6861	4962	6836	7024	7017	6157	NA	7071	7121	6868
PXD016793	QE	37943	25724	29527	47724	0	50728	48637	54831	0	50124	49325	58515	0	57056	53942	59030	44293	64406	63527	66192	51447	66853	67067	68422	67157	NA	68947	70391	69155
PXD019296	QE	10939	9255	4316	10705	0	17278	16414	12144	0	16950	17296	18077	0	19503	18254	18844	13262	20691	20305	20877	17520	21980	21976	22371	21751	NA	22467	22920	22510
PXD020557	QE	6031	6770	6551	6985	0	7578	7447	7588	0	7934	8307	8290	0	7811	7624	7786	6530	8551	8766	8850	7139	8818	9081	8744	8410	NA	9418	9236	8740
PXD020756	QE	2303	2104	1630	0	0	3928	3303	1009	210	4376	4056	3650	0	5205	5463	5308	3860	5966	6146	5957	4379	6092	6316	6082	5677	NA	6740	6339	6103
PXD021588	QE	28607	18720	36539	39924	0	18148	20336	28170	0	41249	53251	54977	0	43423	42120	44227	30701	59102	61232	61781	40865	61347	63388	64009	60830	NA	64892	65427	63533
PXD026323	QE	7843	7071	4448	2975	0	10211	10166	10155	0	10608	10618	10553	0	10144	10209	9983	7936	11569	11657	11614	9973	11909	12229	12215	11876	NA	12500	12686	12483
PXD031222	QE	27972	21105	21124	24680	0	31587	27438	32689	0	31839	33018	34062	0	18813	21886	19274	18605	35842	35738	35747	31634	36342	37255	36766	34070	NA	37952	38269	37547
PXD032834	QE	13017	8243	11867	16057	0	18273	18661	20424	0	16781	19106	20957	0	19631	18482	20098	12105	22619	22357	23243	15739	23791	24012	23944	23304	NA	23724	25232	24641
PXD033348	QE	5877	6783	8962	9344	0	8230	8852	9209	0	8709	9582	9916	0	9318	8923	9435	8351	10704	11005	11064	9571	10954	11232	11292	10831	NA	11474	11634	11411
PXD034156	QE	44443	48965	54500	50338	0	52117	55738	58998	28316	59255	65070	65913	0	70349	68862	70783	57138	74607	76211	75939	66023	77191	78524	79143	77308	NA	81492	81320	79774
PXD035632	QE	6342	4843	2767	3014	0	6945	6618	6774	0	7842	7653	7937	0	8428	7520	8649	7923	9753	9785	9906	9017	9871	10570	10714	10021	NA	12058	11814	11290
PXD035677	Fusion	12419	13710	16009	17056	0	15322	16836	17263	0	16830	18362	18665	0	16765	16343	16647	12122	19185	19686	19738	15545	19759	20261	20178	19523	NA	20616	20732	20307
PXD036475	Fusion	44549	37344	45095	46283	0	45285	47721	47977	39651	45446	48766	48960	40557	47921	47724	47873	43588	48870	49769	49789	45657	49550	49953	49913	49553	NA	50139	50283	49985
PXD036796	QE	13908	12205	15986	16701	0	16239	17219	17435	3691	16108	17611	17768	0	11784	10691	10454	9505	17647	18052	18060	16091	18085	18377	18419	18072	NA	18420	18558	18502
PXD040423	Fusion	25846	29754	39645	42433	0	31072	32885	33221	0	36848	42576	44335	0	45811	44632	45728	38323	50349	52990	53278	44077	52891	54973	54892	52284	NA	56558	57588	54638
PXD040724	QE	15151	12513	12854	11246	0	14412	14986	15795	14623	16247	17477	17654	11601	18787	19092	19119	16047	19383	20121	20061	16525	20394	20801	20708	19616	NA	21573	21414	20920
PXD041442	QE	21278	26333	24680	29188	0	32027	32723	33924	0	35221	36520	37609	0	38775	37723	38091	26243	40724	40821	41070	35113	42344	42601	42739	42297	NA	43002	43112	42889
PXD042301	QE	16153	16768	15673	18308	0	20813	22074	23609	418	22713	24117	25012	0	24774	23821	24812	20481	25883	26016	26433	23921	26655	27029	27127	26964	NA	27121	27606	27627
Total		385812	348351	402654	450059	0	453833	461883	486331	89033	506967	547484	570554	52158	535717	522465	536559	419354	619553	628332	634669	519615	641025	652782	655395	635707	NA	667570	673871	660510

## Sheet: Table S6
Prediction times in seconds
		1 CPU				8 CPUs				16 CPUs				32 CPUs
Dataset	Number of precursors	FastSpel	Prosit	PeptDeep	MS2PIP	FastSpel	Prosit	PeptDeep	MS2PIP	FastSpel	Prosit	PeptDeep	MS2PIP	FastSpel	Prosit	PeptDeep	MS2PIP
PXD012025	221474	0.80937	815.769	247	442	0.80937	144.203	54.9682	78	0.80937	94.212	34.9798	53	0.80937	79.167	29.9827	42
PXD013270	261626	1.40259	1347.55	412	1115	1.40259	239.249	111.651	246	1.40259	201.545	65.2932	129	1.40259	191.664	58.7639	120
PXD014374	920624	3.736	3212	1161	2134	3.736	565.413	232.2	348	3.736	364.436	138.893	256	3.736	297.03	106.128	202
PXD015442	722173	2.99748	2588.73	931	1741	2.99748	472.641	208.55	303	2.99748	299.152	118.154	212	2.99748	270.566	97.513	167
PXD016793	917023	3.75523	3442.39	1152	2607	3.75523	715.768	259.362	436	3.75523	548.211	141.929	348	3.75523	407.973	96.5403	220
PXD019296	462154	1.80804	1593.79	564	1152	1.80804	460.721	132.748	372	1.80804	261.614	76.0611	172	1.80804	197.507	60.2748	114
PXD020557	335798	1.90724	1441.93	569	997	1.90724	315.547	153.041	256	1.90724	300.257	77.8287	138	1.90724	278.495	71.2885	114
PXD020756	439869	1.90601	1606.63	602	1131	1.90601	328.6	117.829	192	1.90601	173.82	64.9846	120	1.90601	141.065	57.1293	99
PXD021588	1322669	5.60904	4746.51	1815	3673	5.60904	1040.64	340.402	519	5.60904	650.005	223.097	373	5.60904	497.811	159.766	295
PXD026323	191635	0.729603	700.566	223	457	0.729603	137.071	55.2122	76	0.729603	95.057	36.5691	48	0.729603	79.335	30.1158	40
PXD031222	763613	3.54924	3290.34	1044	1662	3.54924	667.652	258.242	388	3.54924	519.791	139.503	345	3.54924	448.279	109.007	252
PXD032834	201867	0.968599	878.003	274	487	0.968599	184.567	75.6085	116	0.968599	174.267	49.7594	81	0.968599	188.05	36.8349	84
PXD033348	161542	0.649895	586.557	211	386	0.649895	107.075	51.3243	66	0.649895	71.301	27.8007	53	0.649895	58.433	24.9493	44
PXD034156	814327	3.37953	3046.6	1079	1994	3.37953	615.455	269.928	696	3.37953	356.21	142.442	358	3.37953	326.435	106.119	251
PXD035632	275008	1.20334	1021.93	384	704	1.20334	202.827	99.3966	143	1.20334	153.173	70.7933	216	1.20334	121.841	45.0503	108
PXD035677	212537	0.972447	747.249	309	965	0.972447	140.93	74.0163	107	0.972447	91.031	40.2419	69	0.972447	70.289	33.7744	51
PXD036475	382267	2.43443	1917.75	667	1961	2.43443	510.576	170.841	287	2.43443	341.281	117.167	192	2.43443	284.418	91.6389	172
PXD036796	297780	1.20399	1094.88	370	678	1.20399	208.705	89.2857	134	1.20399	126.43	52.1429	75	1.20399	102.722	38.5714	66
PXD040423	638144	2.63944	2281.81	845	2127	2.63944	465.147	172.581	288	2.63944	265.655	102.403	185	2.63944	213.346	75.1907	138
PXD040724	427322	2.02947	1485	687	1280	2.02947	304.143	140.204	257	2.02947	161.056	90.4316	148	2.02947	131.138	72.9061	119
PXD041442	357897	1.45236	1269.81	472	862	1.45236	221.443	105.682	143	1.45236	145.163	62.1241	91	1.45236	123.214	49.2708	74
PXD042301	390163	1.56837	1376.07	494	908	1.56837	240.588	101.078	151	1.56837	162.678	59.0807	105	1.56837	129.461	50.5389	86

## Sheet: Table S7
		GPU prediction times in seconds
Dataset	Number of precursors	Prosit	PeptDeep	MS2PIP
PXD012025	221474	20.0097	48.0319	27.3483
PXD013270	261626	22.6253	62.0236	35.0209
PXD014374	920624	75.7591	199.001	115.204
PXD015442	722173	59.0681	161.588	92.7619
PXD016793	917023	74.7676	188.574	108.558
PXD019296	462154	39.5775	89.9642	56.3592
PXD020557	335798	28.5032	80.5773	47.8733
PXD020756	439869	38.5194	99.7704	60.8599
PXD021588	1322669	107.409	303.01	163.208
PXD026323	191635	16.856	41.436	24.2008
PXD031222	763613	62.3473	174.095	95.5425
PXD032834	201867	18.9714	42.5188	26.8485
PXD033348	161542	14.1996	39.2772	24.037
PXD034156	814327	65.9018	183.675	103.798
PXD035632	275008	23.6361	65.5805	39.5702
PXD035677	212537	18.8887	50.9421	31.3306
PXD036475	382267	33.6653	84.3601	52.9956
PXD036796	297780	25.8651	64.1785	39.6374
PXD040423	638144	54.079	132.961	80.4739
PXD040724	427322	35.9941	103.114	62.0784
PXD041442	357897	30.5693	83.2985	48.9236
PXD042301	390163	33.7207	83.8146	51.4285

## Sheet: Table S8
Total times in seconds
		1 CPU				8 CPUs				16 CPUs				32 CPUs
Dataset	Number of precursors	FastSpel	Prosit	PeptDeep	MS2PIP	FastSpel	Prosit	PeptDeep	MS2PIP	FastSpel	Prosit	PeptDeep	MS2PIP	FastSpel	Prosit	PeptDeep	MS2PIP
PXD012025	221474	5.133	856.086	277.943	482.317	2.567	177.984	71.8462	111.781	1.811	128.402	51.9218	87.19	2.02	112.884	45.3517	75.717
PXD013270	261626	8.78	1408.63	452.642	1176.08	3.911	299.146	131.026	305.897	2.587	257.514	84.8142	184.969	2.509	247.88	78.5629	176.216
PXD014374	920624	20.289	3353.52	1197.2	2275.53	4.918	706.895	252.689	489.482	4.274	503.426	161.575	394.99	3.703	435.318	128.691	340.288
PXD015442	722173	16.509	2704.01	963.673	1856.28	4.452	592.616	230.058	422.975	3.767	416.188	138.155	329.036	3.764	387.694	118.879	284.128
PXD016793	917023	20.093	3575.52	1174.12	2740.14	5.412	850.315	280.444	570.547	5.523	680.025	163.974	479.814	3.773	538.129	117.506	350.156
PXD019296	462154	10.303	1662.45	582.047	1220.66	4.61	530.818	152.039	442.097	3.839	330.683	94.1471	241.069	3.343	267.934	80.0038	184.427
PXD020557	335798	10.723	1517.26	590.666	1072.33	4.174	390.412	175.958	330.865	3.537	373.331	99.2717	211.074	3.103	350.878	92.0895	186.383
PXD020756	439869	11.172	1679.38	618.548	1203.75	3.148	401.651	134.034	265.051	3.162	248.086	82.0076	194.266	2.737	214.722	73.3923	172.657
PXD021588	1322669	29.597	4949.82	1840.71	3876.3	9.989	1257.26	374.883	735.618	7.772	850.333	246.52	573.328	4.972	698.253	184.427	495.442
PXD026323	191635	5.441	735.525	251.22	491.959	2.122	165.88	69.7062	104.809	2.45	125.786	52.8601	78.729	1.765	108.672	44.8078	69.337
PXD031222	763613	20.577	3432.43	1077.42	1804.09	5.736	802.101	279.432	522.449	6.59	664.576	164.615	489.785	5.49	593.453	132.226	397.174
PXD032834	201867	6.055	915.239	292.449	524.236	2.831	222.682	92.4245	154.115	2.186	214.727	65.7114	121.46	2.216	225.66	55.1269	121.61
PXD033348	161542	4.247	614.006	225.332	413.449	1.852	135.281	65.3143	94.206	1.734	98.661	42.5017	80.36	2.034	85.46	39.9343	71.027
PXD034156	814327	18.834	3170.56	1109.48	2117.96	5.463	749.35	293.102	829.895	5.612	485.862	166.985	487.652	3.698	455.855	129.103	380.42
PXD035632	275008	6.897	1071.03	400.509	753.101	2.423	254.073	116.911	194.246	3.594	202.444	86.7113	265.271	2.584	172.498	61.4043	158.657
PXD035677	212537	5.785	785.808	324.836	1003.56	2.057	180.484	89.6023	146.554	3.92	129.253	56.0519	107.222	1.851	108.622	48.5764	89.333
PXD036475	382267	12.818	2008.23	701.345	2051.49	7.061	595.872	208.989	372.296	3.811	418.948	136.528	269.667	3.024	368.866	111.231	256.448
PXD036796	297780	7.077	1145.04	396.81	728.162	2.48	256.626	105.312	181.921	2.639	172.403	66.8109	120.973	1.963	148.722	53.4984	112
PXD040423	638144	14.634	2377.73	865.332	2222.92	4.095	564.281	190.947	387.134	3.626	364.079	121.444	283.424	3.234	310.996	93.2677	235.65
PXD040724	427322	11.05	1564.09	704.298	1359.09	3.176	384.092	156.322	336.949	2.836	242.816	109.023	229.76	3.089	212.638	89.6711	200.5
PXD041442	357897	8.978	1332.86	491.213	925.051	3.11	279.362	120.656	200.919	2.576	203.83	77.9751	149.667	2.238	181.419	65.3138	132.205
PXD042301	390163	9.272	1435.38	510.707	967.314	3.126	302.993	118.559	213.405	2.951	222.274	76.2287	164.596	2.574	191.055	66.6859	147.594
